# Supplementary material for: De Novo Centromere Formation and Centromeric Sequence Expansion in Wheat and its Wide Hybrids
Source: PLoS Genet. 2016 Apr 25;12(4):e1005997. doi: 10.1371/journal.pgen.1005997 (PMC4844185; doi:10.1371/journal.pgen.1005997)
Supplement: S2 Table — (XLS) [file pgen.1005997.s013.xls]

## Sheet: Sheet1
Detailed Scaffolds and Genes Located in 994-kb Region of the New Centromere in 4DS.
scaffold_ID	scafold_length(bp)	gene_number
IWGSC_CSS_4DS_scaff_2313134	4956	0
IWGSC_CSS_4DS_scaff_2317733	4735	0
IWGSC_CSS_4DS_scaff_2305745	3517	0
IWGSC_CSS_4DS_scaff_2283165	5441	0
IWGSC_CSS_4DS_scaff_2324732	5092	0
IWGSC_CSS_4DS_scaff_2291958	7208	0
IWGSC_CSS_4DS_scaff_2287721	3665	0
IWGSC_CSS_4DS_scaff_2287051	10822	0
IWGSC_CSS_4DS_scaff_2289902	14167	0
IWGSC_CSS_4DS_scaff_2289061	3960	0
IWGSC_CSS_4DS_scaff_2324285	8470	0
IWGSC_CSS_4DS_scaff_2283829	8869	0
IWGSC_CSS_4DS_scaff_2285811	4408	0
IWGSC_CSS_4DS_scaff_2283685	6405	0
IWGSC_CSS_4DS_scaff_2299443	5599	0
IWGSC_CSS_4DS_scaff_2294119	7510	0
IWGSC_CSS_4DS_scaff_2277410	5496	0
IWGSC_CSS_4DS_scaff_2320745	5328	0
IWGSC_CSS_4DS_scaff_2276476	9209	0
IWGSC_CSS_4DS_scaff_2282615	6242	0
IWGSC_CSS_4DS_scaff_2297297	8001	0
IWGSC_CSS_4DS_scaff_2288078	18480	0
IWGSC_CSS_4DS_scaff_2301767	9013	0
IWGSC_CSS_4DS_scaff_2293178	3162	0
IWGSC_CSS_4DS_scaff_2318116	6247	0
IWGSC_CSS_4DS_scaff_2274826	5939	0
IWGSC_CSS_4DS_scaff_2276762	3443	0
IWGSC_CSS_4DS_scaff_2299209	15072	0
IWGSC_CSS_4DS_scaff_2297935	14556	0
IWGSC_CSS_4DS_scaff_2295530	3609	0
IWGSC_CSS_4DS_scaff_2303902	15810	0
IWGSC_CSS_4DS_scaff_2297015	4352	0
IWGSC_CSS_4DS_scaff_2275348	7511	0
IWGSC_CSS_4DS_scaff_2315787	5275	0
IWGSC_CSS_4DS_scaff_2320703	24680	0
IWGSC_CSS_4DS_scaff_2304867	4682	0
IWGSC_CSS_4DS_scaff_2286935	7819	0
IWGSC_CSS_4DS_scaff_2281376	15066	0
IWGSC_CSS_4DS_scaff_2318547	24853	0
IWGSC_CSS_4DS_scaff_2283788	6782	0
IWGSC_CSS_4DS_scaff_2314057	26967	0
IWGSC_CSS_4DS_scaff_2309173	7825	0
IWGSC_CSS_4DS_scaff_2296697	7555	0
IWGSC_CSS_4DS_scaff_2305386	6468	0
IWGSC_CSS_4DS_scaff_2305066	9580	0
IWGSC_CSS_4DS_scaff_2302743	3180	0
IWGSC_CSS_4DS_scaff_2290380	3960	0
IWGSC_CSS_4DS_scaff_2303499	27384	0
IWGSC_CSS_4DS_scaff_2326223	25375	0
IWGSC_CSS_4DS_scaff_2325471	5118	0
IWGSC_CSS_4DS_scaff_2308490	5295	0
IWGSC_CSS_4DS_scaff_2322166	11217	0
IWGSC_CSS_4DS_scaff_2317518	3428	0
IWGSC_CSS_4DS_scaff_2313526	7384	0
IWGSC_CSS_4DS_scaff_2310833	8110	0
IWGSC_CSS_4DS_scaff_2299549	25263	1
IWGSC_CSS_4DS_scaff_2299106	9120	0
IWGSC_CSS_4DS_scaff_2285207	4842	0
IWGSC_CSS_4DS_scaff_2277750	4376	0
IWGSC_CSS_4DS_scaff_2313187	3956	0
IWGSC_CSS_4DS_scaff_2307465	4702	0
IWGSC_CSS_4DS_scaff_2303498	26816	0
IWGSC_CSS_4DS_scaff_2291048	10292	0
IWGSC_CSS_4DS_scaff_2278299	3021	0
IWGSC_CSS_4DS_scaff_2324284	8399	0
IWGSC_CSS_4DS_scaff_2321319	4735	0
IWGSC_CSS_4DS_scaff_2323727	5560	0
IWGSC_CSS_4DS_scaff_2297960	3530	0
IWGSC_CSS_4DS_scaff_2286718	3317	0
IWGSC_CSS_4DS_scaff_2275903	4961	0
IWGSC_CSS_4DS_scaff_2324759	4389	0
IWGSC_CSS_4DS_scaff_2323780	13641	0
IWGSC_CSS_4DS_scaff_2289664	3975	0
IWGSC_CSS_4DS_scaff_2281766	4393	0
IWGSC_CSS_4DS_scaff_2324713	2612	0
IWGSC_CSS_4DS_scaff_2299044	1594	0
IWGSC_CSS_4DS_scaff_2289393	4036	0
IWGSC_CSS_4DS_scaff_2289394	9469	0
IWGSC_CSS_4DS_scaff_2288730	2969	0
IWGSC_CSS_4DS_scaff_2287085	32269	0
IWGSC_CSS_4DS_scaff_2278791	4768	0
IWGSC_CSS_4DS_scaff_2294145	7588	0
IWGSC_CSS_4DS_scaff_2298355	29732	0
IWGSC_CSS_4DS_scaff_2317805	12270	0
IWGSC_CSS_4DS_scaff_2324882	6878	1
IWGSC_CSS_4DS_scaff_2324430	15256	0
IWGSC_CSS_4DS_scaff_2283590	11208	0
IWGSC_CSS_4DS_scaff_2280461	7852	0
IWGSC_CSS_4DS_scaff_2301079	6840	0
IWGSC_CSS_4DS_scaff_2320704	24798	0
IWGSC_CSS_4DS_scaff_2313702	11420	0
IWGSC_CSS_4DS_scaff_2300674	9063	0
IWGSC_CSS_4DS_scaff_2307403	4381	0
IWGSC_CSS_4DS_scaff_2278324	2939	1
IWGSC_CSS_4DS_scaff_2268688	3534	0
IWGSC_CSS_4DS_scaff_2320786	5765	0
IWGSC_CSS_4DS_scaff_2298356	29855	3
IWGSC_CSS_4DS_scaff_2309661	3023	0
IWGSC_CSS_4DS_scaff_2308016	14424	0
IWGSC_CSS_4DS_scaff_2293450	4682	0
IWGSC_CSS_4DS_scaff_2308018	11753	0
IWGSC_CSS_4DS_scaff_2308641	3010	0
IWGSC_CSS_4DS_scaff_2308326	5017	0
IWGSC_CSS_4DS_scaff_2311585	16197	2
IWGSC_CSS_4DS_scaff_2278903	10614	2
IWGSC_CSS_4DS_scaff_2304294	5960	0
IWGSC_CSS_4DS_scaff_2278643	25600	1
IWGSC_CSS_4DS_scaff_2275327	5080	0

## Sheet: Sheet2
Summary of the 11 Genes Anchored on Assumed-994kb Neocentromere Region on 4DS
scaffold_ID	type	start	end	strand	Attributes
IWGSC_CSS_4DS_scaff_2299549	gene	1138	17070	-	ID=gene:Traes_4DS_DE7B8AD07;biotype=protein_coding;logic_name=mips_taestivum
IWGSC_CSS_4DS_scaff_2324882	gene	3685	5068	+	ID=gene:Traes_4DS_60601A9C4;biotype=protein_coding;logic_name=mips_taestivum
IWGSC_CSS_4DS_scaff_2278324	gene	523	675	-	ID=gene:Traes_4DS_F5534777D;biotype=protein_coding;description=Ribosomal protein S12 [Source:UniProtKB/TrEMBL%3BAcc:S4Z396];logic_name=mips_taestivum
IWGSC_CSS_4DS_scaff_2298356	gene	3638	5613	-	ID=gene:Traes_4DS_6F6CAA881;biotype=protein_coding;logic_name=mips_taestivum
IWGSC_CSS_4DS_scaff_2298356	gene	214	2385	-	ID=gene:Traes_4DS_8102D96DE1;biotype=protein_coding;logic_name=mips_taestivum
IWGSC_CSS_4DS_scaff_2298356	gene	10642	17894	+	ID=gene:Traes_4DS_E99B50387;biotype=protein_coding;logic_name=mips_taestivum
IWGSC_CSS_4DS_scaff_2311585	gene	2901	3548	+	ID=gene:Traes_4DS_C08427091;biotype=protein_coding;logic_name=mips_taestivum
IWGSC_CSS_4DS_scaff_2311585	gene	11290	13968	+	ID=gene:Traes_4DS_08BF9A0BF;biotype=protein_coding;logic_name=mips_taestivum
IWGSC_CSS_4DS_scaff_2278903	gene	381	3119	-	ID=gene:Traes_4DS_0A92A2224;biotype=protein_coding;description=Photosystem II D2 protein [Source:UniProtKB/Swiss-Prot%3BAcc:Q36814];logic_name=mips_taestivum
IWGSC_CSS_4DS_scaff_2278903	gene	4568	4753	-	ID=gene:Traes_4DS_DF690B97B;biotype=protein_coding;description=Photosystem II reaction center protein K [Source:UniProtKB/Swiss-Prot%3BAcc:P58273];logic_name=mips_taestivum
IWGSC_CSS_4DS_scaff_2278643	gene	4578	17479	+	ID=gene:Traes_4DS_7A532CEE2;biotype=protein_coding;logic_name=mips_taestivum
